# Supplementary material for: Gabapentin Disrupts Binding of Perlecan to the α2δ1 Voltage Sensitive Calcium Channel Subunit and Impairs Skeletal Mechanosensation
Source: Biomolecules. 2022 Dec 12;12(12):1857. doi: 10.3390/biom12121857 (PMC9776037; doi:10.3390/biom12121857)
Supplement: Supplementary file 1 [file biomolecules-12-01857-s001.zip]

Archive with 1 entries (1 files):
- biomolecules-2055665-supplementary.pdf
